# Supplementary material for: The TZM-bl Reporter Cell Line Expresses Kynureninase That Can Neutralize 2F5-like Antibodies in the HIV-1 Neutralization Assay
Source: Int J Mol Sci. 2022 Jan 7;23(2):641. doi: 10.3390/ijms23020641 (PMC8775840; doi:10.3390/ijms23020641)
Supplement: Supplementary file 1 [file ijms-23-00641-s001.zip]

Archive with 1 entries (1 files):
- ijms-1521977-supplementary.pdf
